# Supplementary material for: Comparative transcriptome analysis reveals key genes associated with pigmentation in radish (Raphanus sativus L.) skin and flesh
Source: Sci Rep. 2021 Jun 1;11:11434. doi: 10.1038/s41598-021-90633-5 (PMC8169917; doi:10.1038/s41598-021-90633-5)
Supplement: Supplementary file 2 — Supplementary Information 2. [file 41598_2021_90633_MOESM2_ESM.xlsx]

## Sheet: Supplementary Table S1
Table S1 Primers used in the RT-qPCR
Primer ID	5’-3’
108843686qP-F2	AAGAGTTCTTCGGTTTGCCC
108843686qP-R	GTCGCTTCAATGTAATCAACTG
108814778qP-F2	TGACGGTGGAACACTAACGG
108814778qP-R2	CTTTGATAACCGCCTGAAGGTAATG
108826061qP-F2	TCCTATCACTCGTAACGAGGC
108826061qP-R2	TGGAACTGAACGCAATGCTC
108843267qP-F2	AGGCTGAGAAGATGAGAGCC
108843267qP-R2	GAACGCTGTGTAGGACAACTG
108849675qP-F1	ACGAGAGGGATCGTGGTGAA
108849675qP-R1	TCGGAACCTGCTTCCTTTCGTC
108814129qP-F1	GGCCTCCGGGGAGATTGAG
108814129qP-R1	CGCAAATGCCATCTTTGGCT
108806153qP-F1	CAGATTACAGGGAGGTGAATGAG
108806153qP-R1	ATGAGGAGCTCCGTAGAGCA
108821914qP-F	GGATGTTAACAGAGAGAATTACGCA
108821914qP-R2	TTGTCCTTGTCAGCATCAACG
108839020qP-F2	GTGCAGAAAAGCCCTCATGG
108839020qP-R2	AACACACAAACCGGAACTCG

## Sheet: Supplementary Table S2
Table S2 Sample transcriptome mapping
Sample	Total_reads	Total_map	Unique_map	Multi_map	Positive_map	Negative_map
WST1	53909544	47279729(87.7%)	43127132(80.0%)	4152597(7.7%)	21556202(39.99%)	21570930(40.01%)
WST2	59787990	52212664(87.33%)	47668440(79.73%)	4544224(7.6%)	23822495(39.84%)	23845945(39.88%)
WST3	60236366	52394595(86.98%)	47888802(79.5%)	4505793(7.48%)	23932994(39.73%)	23955808(39.77%)
WFT1	53734430	46775788(87.05%)	42776019(79.61%)	3999769(7.44%)	21378524(39.79%)	21397495(39.82%)
WFT2	59464884	51968103(87.39%)	47633520(80.1%)	4334583(7.29%)	23801720(40.03%)	23831800(40.08%)
WFT3	61311092	53717479(87.61%)	49197710(80.24%)	4519769(7.37%)	24581365(40.09%)	24616345(40.15%)
RST1	54970418	43821726(79.72%)	39881747(72.55%)	3939979(7.17%)	19940666(36.28%)	19941081(36.28%)
RST2	57472066	43494408(75.68%)	39633708(68.96%)	3860700(6.72%)	19812612(34.47%)	19821096(34.49%)
RST3	53843490	42199005(78.37%)	38414142(71.34%)	3784863(7.03%)	19211584(35.68%)	19202558(35.66%)
RFT1	61078450	48120044(78.78%)	43845550(71.79%)	4274494(7.0%)	21912889(35.88%)	21932661(35.91%)
RFT2	60529194	41332783(68.29%)	37707972(62.3%)	3624811(5.99%)	18857392(31.15%)	18850580(31.14%)
RFT3	44040954	36029039(81.81%)	32948105(74.81%)	3080934(7.0%)	16484459(37.43%)	16463646(37.38%)
BST1	57383002	40962151(71.38%)	37608132(65.54%)	3354019(5.84%)	18815463(32.79%)	18792669(32.75%)
BST2	53036148	36395402(68.62%)	33356317(62.89%)	3039085(5.73%)	16664121(31.42%)	16692196(31.47%)
BST3	57890496	41394098(71.5%)	37959342(65.57%)	3434756(5.93%)	18972686(32.77%)	18986656(32.8%)
XLMST1	56274742	49267820(87.55%)	44915966(79.82%)	4351854(7.73%)	22456928(39.91%)	22459038(39.91%)
XLMST2	52660570	45422530(86.26%)	41382734(78.58%)	4039796(7.67%)	20689414(39.29%)	20693320(39.3%)
XLMST3	51747782	45022146(87.0%)	41164357(79.55%)	3857789(7.45%)	20591176(39.79%)	20573181(39.76%)
XLMFT1	51777114	45341816(87.57%)	41302006(79.77%)	4039810(7.8%)	20633837(39.85%)	20668169(39.92%)
XLMFT2	49110826	42428598(86.39%)	38567614(78.53%)	3860984(7.86%)	19276389(39.25%)	19291225(39.28%)
XLMFT3	59683456	51820990(86.83%)	46986635(78.73%)	4834355(8.1%)	23473170(39.33%)	23513465(39.4%)
PST1	54921328	45027951(81.99%)	41137105(74.9%)	3890846(7.08%)	20568134(37.45%)	20568971(37.45%)
PST2	50329952	41534633(82.52%)	37900241(75.3%)	3634392(7.22%)	18958913(37.67%)	18941328(37.63%)
PST3	46733738	38667231(82.74%)	35354631(75.65%)	3312600(7.09%)	17681667(37.83%)	17672964(37.82%)
ZJLS1	49271996	38409073(77.95%)	35077727(71.19%)	3331346(6.76%)	17512155(35.54%)	17565572(35.65%)
ZJLS2	60341862	47367537(78.5%)	43461560(72.03%)	3905977(6.47%)	21703573(35.97%)	21757987(36.06%)
ZJLS3	55554672	44584024(80.25%)	40911882(73.64%)	3672142(6.61%)	20431571(36.78%)	20480311(36.87%)
ZJLFT1	63576822	49650958(78.1%)	45476459(71.53%)	4174499(6.57%)	22682287(35.68%)	22794172(35.85%)
ZJLFT2	54833646	43459267(79.26%)	39814970(72.61%)	3644297(6.65%)	19865460(36.23%)	19949510(36.38%)
ZJLFT3	65667248	53185699(80.99%)	48593411(74.0%)	4592288(6.99%)	24230999(36.9%)	24362412(37.1%)

## Sheet: Supplementary Table S3
Table S3 The KEGG pathways identified in the colored skin and flesh of radish.
KEGGID	Description
ath04626	Plant-pathogen interaction
ath00480	Glutathione metabolism
ath00940	Phenylpropanoid biosynthesis
ath00511	Other glycan degradation
ath00500	Starch and sucrose metabolism
ath00564	Glycerophospholipid metabolism
ath00460	Cyanoamino acid metabolism
ath00941	Flavonoid biosynthesis
ath00710	Carbon fixation in photosynthetic organisms
ath01230	Biosynthesis of amino acids
ath00630	Glyoxylate and dicarboxylate metabolism
ath00620	Pyruvate metabolism
ath00400	Phenylalanine, tyrosine and tryptophan biosynthesis
ath00010	Glycolysis / Gluconeogenesis
ath00230	Purine metabolism
ath00920	Sulfur metabolism
ath00600	Sphingolipid metabolism
ath00908	Zeatin biosynthesis
ath00020	Citrate cycle (TCA cycle)
ath00073	Cutin, suberine and wax biosynthesis
ath01200	Carbon metabolism
ath00196	Photosynthesis - antenna proteins
ath00260	Glycine, serine and threonine metabolism
ath00510	N-Glycan biosynthesis
ath00380	Tryptophan metabolism
ath00450	Selenocompound metabolism
ath02010	ABC transporters
ath00071	Fatty acid degradation
ath00966	Glucosinolate biosynthesis
ath00270	Cysteine and methionine metabolism
ath00030	Pentose phosphate pathway
ath00220	Arginine biosynthesis
ath04075	Plant hormone signal transduction
ath01210	2-Oxocarboxylic acid metabolism
ath00062	Fatty acid elongation
ath00730	Thiamine metabolism
ath00360	Phenylalanine metabolism
ath03008	Ribosome biogenesis in eukaryotes
ath00561	Glycerolipid metabolism
ath00900	Terpenoid backbone biosynthesis
ath04016	MAPK signaling pathway - plant
ath00910	Nitrogen metabolism
ath00330	Arginine and proline metabolism
ath00310	Lysine degradation
ath00250	Alanine, aspartate and glutamate metabolism
ath00770	Pantothenate and CoA biosynthesis
ath04712	Circadian rhythm - plant
ath00670	One carbon pool by folate
ath00240	Pyrimidine metabolism
ath00640	Propanoate metabolism
ath00280	Valine, leucine and isoleucine degradation
ath00592	alpha-Linolenic acid metabolism
ath00052	Galactose metabolism
ath03410	Base excision repair
ath01040	Biosynthesis of unsaturated fatty acids
ath00740	Riboflavin metabolism
ath01212	Fatty acid metabolism
ath00565	Ether lipid metabolism
ath04130	SNARE interactions in vesicular transport
ath00906	Carotenoid biosynthesis
ath04146	Peroxisome
ath00760	Nicotinate and nicotinamide metabolism
ath00562	Inositol phosphate metabolism
ath00790	Folate biosynthesis
ath00590	Arachidonic acid metabolism
ath00780	Biotin metabolism
ath00563	Glycosylphosphatidylinositol (GPI)-anchor biosynthesis
ath00350	Tyrosine metabolism
ath04145	Phagosome
ath04141	Protein processing in endoplasmic reticulum
ath00290	Valine, leucine and isoleucine biosynthesis
ath00904	Diterpenoid biosynthesis
ath00950	Isoquinoline alkaloid biosynthesis
ath00040	Pentose and glucuronate interconversions
ath04070	Phosphatidylinositol signaling system
ath03015	mRNA surveillance pathway
ath00340	Histidine metabolism
ath03013	RNA transport
ath00130	Ubiquinone and other terpenoid-quinone biosynthesis
ath00750	Vitamin B6 metabolism
ath00053	Ascorbate and aldarate metabolism
ath00061	Fatty acid biosynthesis
ath00960	Tropane, piperidine and pyridine alkaloid biosynthesis
ath00261	Monobactam biosynthesis
ath04933	AGE-RAGE signaling pathway in diabetic complications
ath00051	Fructose and mannose metabolism
ath03430	Mismatch repair
ath03060	Protein export
ath03020	RNA polymerase
ath00970	Aminoacyl-tRNA biosynthesis
ath00650	Butanoate metabolism
ath03050	Proteasome
ath00909	Sesquiterpenoid and triterpenoid biosynthesis
ath03040	Spliceosome
ath04144	Endocytosis
ath03010	Ribosome
ath00514	Other types of O-glycan biosynthesis
ath00860	Porphyrin and chlorophyll metabolism
ath00100	Steroid biosynthesis
ath00520	Amino sugar and nucleotide sugar metabolism
ath04120	Ubiquitin mediated proteolysis
ath03018	RNA degradation
ath04136	Autophagy - other
ath00300	Lysine biosynthesis
ath00410	beta-Alanine metabolism
ath00190	Oxidative phosphorylation
ath03022	Basal transcription factors
ath00195	Photosynthesis
ath03440	Homologous recombination
ath03030	DNA replication
ath03420	Nucleotide excision repair

## Sheet: Supplementary Table S4
TableS4 Correlation analysis between transcripts and flavonoid derivatives of the skin of radish taproots
geneName	metaName	PCC	PCCP
108814129	CWJP002409	0.984	0
108826061	CWJP002409	0.997	0
108843267	CWJP002409	0.969	0
108847438	CWJP002409	0.988	0
108852668	CWJP002695	0.997	0
108814129	CWJP002964	0.972	0
108826061	CWJP002964	0.985	0
108843267	CWJP002964	0.952	1.2e-09
108847438	CWJP002964	0.984	0
108852668	Cmyp001916	0.997	0
108862180	Cmyp002853	-0.974	0
108814129	Cmyp003018	0.956	6e-10
108826061	Cmyp003018	0.962	2e-10
108847438	Cmyp003018	0.971	0
108852668	Cmyp003030	0.995	0
108812503	Cmyp003229	0.965	1e-10
108814129	Cmyp003637	0.954	8e-10
108826061	Cmyp003637	0.97	0
108847438	Cmyp003637	0.974	0
108847438	Cmyp003680	0.954	9e-10
108852668	mws0045	0.987	0
108814129	mws0914	0.992	0
108826061	mws0914	0.996	0
108843267	mws0914	0.974	0
108847438	mws0914	0.995	0
108808805	mws0917	0.998	0
108825946	mws0917	0.993	0
108814129	mws1140	0.957	5e-10
108826061	mws1140	0.962	2e-10
108847438	mws1140	0.96	3e-10
108814129	mws2118	0.974	0
108826061	mws2118	0.981	0
108843267	mws2118	0.962	2e-10
108847438	mws2118	0.968	1e-10
108857825	mws2118	0.961	2e-10
108812503	pmb0378	0.974	0
108852668	pmb0645	0.997	0
108852668	pmb2957	0.995	0
108814129	pme0368	0.961	3e-10
108826061	pme0368	0.966	1e-10
108847438	pme0368	0.976	0
108814129	pme1201	0.973	0
108826061	pme1201	0.989	0
108843267	pme1201	0.954	8e-10
108847438	pme1201	0.978	0
108852668	pme1540	0.958	4e-10
108808805	pme2482	-0.988	0
108825946	pme2482	-0.986	0
108814129	pme3475	0.976	0
108826061	pme3475	0.989	0
108843267	pme3475	0.959	3e-10
108847438	pme3475	0.988	0
108852668	pme3514	0.994	0
108852668	pmp001311	0.996	0
108845410	CWJP002348	0.994	0
108835434	CWJP002348	-0.964	1e-10
108829780	CWJP002409	0.987	0
108838184	CWJP002409	0.988	0
108814923	CWJP002576	-0.979	0
108837642	CWJP002591	0.969	0
108837711	CWJP002695	0.999	0
108845373	CWJP002831	0.966	1e-10
108845410	CWJP002833	0.998	0
108835434	CWJP002833	-0.976	0
108829780	CWJP002964	0.985	0
108838184	CWJP002964	0.986	0
108817247	Cmyp001551	0.962	2e-10
108837711	Cmyp001916	0.999	0
108852577	Cmyp002362	-0.966	1e-10
108860441	Cmyp002362	-0.974	0
108826178	Cmyp002362	0.979	0
108845410	Cmyp002823	0.997	0
108835434	Cmyp002823	-0.972	0
108837642	Cmyp002840	0.987	0
108837642	Cmyp002853	0.982	0
108829780	Cmyp003018	0.975	0
108838184	Cmyp003018	0.977	0
108837711	Cmyp003030	1	0
108845410	Cmyp003139	0.985	0
108853669	Cmyp003229	-0.981	0
108837642	Cmyp003317	0.982	0
108845373	Cmyp003350	0.988	0
108808869	Cmyp003350	0.954	8e-10
108852577	Cmyp003359	0.952	1.1e-09
108826178	Cmyp003359	-0.974	0
108829780	Cmyp003637	0.97	0
108838184	Cmyp003637	0.974	0
108829780	Cmyp003680	0.958	4e-10
108838184	Cmyp003680	0.96	3e-10
108837711	mws0045	0.994	0
108845373	mws0071	0.982	0
108852577	mws0170	-0.975	0
108860441	mws0170	-0.982	0
108826178	mws0170	0.987	0
108845410	mws0171	0.995	0
108835434	mws0171	-0.973	0
108829780	mws0914	0.997	0
108838184	mws0914	0.997	0
108807321	mws0917	1	0
108810839	mws0917	0.99	0
108827963	mws0917	-0.957	5e-10
108822509	mws0918	0.995	0
108829780	mws1140	0.966	1e-10
108838184	mws1140	0.968	1e-10
108814923	mws1329	-0.978	0
108829780	mws2118	0.967	1e-10
108838184	mws2118	0.967	1e-10
108837711	pmb0645	0.999	0
108837711	pmb2957	1	0
108837642	pmb3002	0.991	0
108829780	pme0368	0.978	0
108838184	pme0368	0.98	0
108829780	pme1201	0.976	0
108838184	pme1201	0.977	0
108837711	pme1540	0.961	2e-10
108807321	pme2482	-0.987	0
108810839	pme2482	-0.985	0
108829780	pme3475	0.988	0
108838184	pme3475	0.991	0
108837711	pme3514	1	0
108844752	pmn001713	-0.956	6e-10
108851776	pmn001713	-0.951	1.3e-09
108837435	pmn001713	-0.972	0
108844884	pmp000654	-0.96	3e-10
108844884	pmp000656	-0.954	8e-10
108807223	pmp000656	0.955	7e-10
108852567	pmp000787	0.952	1.2e-09
108859584	pmp000787	-0.97	0
108837711	pmp001311	1	0

## Sheet: Supplementary Table S5
TableS5 Correlation analysis between transcripts and flavonoid derivatives of the flesh of radish taproots
108826061	CWJP002289	0.989	1.1e-09
108843686	CWJP002289	0.965	3.93e-07
108847438	CWJP002289	0.987	3.3e-09
108814129	CWJP002348	0.965	3.85e-07
108826061	CWJP002348	0.98	2.36e-08
108843686	CWJP002348	0.968	2.63e-07
108818568	CWJP002348	0.955	1.41e-06
108847438	CWJP002348	0.954	1.53e-06
108814129	CWJP002409	0.963	5.23e-07
108826061	CWJP002409	0.992	3e-10
108843686	CWJP002409	0.972	1.27e-07
108818568	CWJP002409	0.957	1.11e-06
108847438	CWJP002409	0.978	4.02e-08
108814129	CWJP002544	0.956	1.22e-06
108826061	CWJP002544	0.953	1.64e-06
108843686	CWJP002544	0.951	2.07e-06
108826061	CWJP002591	0.962	5.73e-07
108847438	CWJP002591	0.974	9.76e-08
108826061	CWJP002621	0.969	2.07e-07
108847438	CWJP002621	0.974	8.58e-08
108814740	CWJP002695	-0.974	9.55e-08
108861494	CWJP002695	0.982	1.26e-08
108807169	CWJP002831	-0.958	9.18e-07
108857697	CWJP002831	-0.98	2.35e-08
108826061	CWJP002833	0.97	1.86e-07
108843686	CWJP002833	0.954	1.51e-06
108826061	CWJP002934	0.97	1.72e-07
108847438	CWJP002934	0.974	8.33e-08
108826061	CWJP002964	0.959	8.44e-07
108847438	CWJP002964	0.975	7.69e-08
108814740	Cmyp001916	-0.973	1.02e-07
108861494	Cmyp001916	0.986	4.7e-09
108814129	Cmyp002073	0.953	1.7e-06
108826061	Cmyp002073	0.963	5.01e-07
108843686	Cmyp002073	0.954	1.57e-06
108807169	Cmyp002076	0.975	7.27e-08
108837229	Cmyp002076	0.956	1.21e-06
108847438	Cmyp002990	0.968	2.32e-07
108826061	Cmyp003018	0.959	8.83e-07
108847438	Cmyp003018	0.982	1.43e-08
108814740	Cmyp003030	-0.974	9.48e-08
108861494	Cmyp003030	0.98	2.16e-08
108826061	Cmyp003170	0.977	4.4e-08
108843686	Cmyp003170	0.951	1.99e-06
108847438	Cmyp003170	0.989	1.5e-09
108812503	Cmyp003229	0.964	4.3e-07
108814494	Cmyp003229	-0.985	5.5e-09
108823880	Cmyp003229	0.993	1e-10
108844308	Cmyp003229	-0.991	5e-10
108851785	Cmyp003229	0.983	1.25e-08
108812503	Cmyp003317	0.964	4.42e-07
108814494	Cmyp003317	-0.985	5.8e-09
108823880	Cmyp003317	0.992	3e-10
108844308	Cmyp003317	-0.991	5e-10
108851785	Cmyp003317	0.985	6.9e-09
108847438	Cmyp003318	0.953	1.59e-06
108807169	Cmyp003350	-0.956	1.22e-06
108857697	Cmyp003350	-0.978	4.28e-08
108847438	Cmyp003637	0.955	1.33e-06
108847438	Cmyp003649	0.969	2.29e-07
108861494	mws0044	0.964	4.19e-07
108814740	mws0045	-0.972	1.36e-07
108861494	mws0045	0.972	1.24e-07
108814129	mws0054	0.988	1.8e-09
108826061	mws0054	0.977	4.47e-08
108843267	mws0054	0.951	2.06e-06
108843686	mws0054	0.988	2.2e-09
108857825	mws0054	0.967	2.99e-07
108807169	mws0071	-0.955	1.41e-06
108857697	mws0071	-0.976	5.67e-08
108814740	mws0183	-0.973	1.14e-07
108861494	mws0183	0.975	7.07e-08
108807169	mws0856	0.978	3.69e-08
108814129	mws0914	0.969	2.11e-07
108826061	mws0914	0.993	2e-10
108843686	mws0914	0.975	8e-08
108818568	mws0914	0.955	1.29e-06
108847438	mws0914	0.989	1.3e-09
108814129	mws1094	0.971	1.46e-07
108826061	mws1094	0.994	1e-10
108843686	mws1094	0.977	5.19e-08
108818568	mws1094	0.96	7.29e-07
108847438	mws1094	0.984	7.9e-09
108814129	mws1140	0.955	1.28e-06
108826061	mws1140	0.988	2.3e-09
108843686	mws1140	0.967	2.85e-07
108847438	mws1140	0.995	0
108814129	mws1179	0.961	6.47e-07
108826061	mws1179	0.992	2e-10
108843686	mws1179	0.974	8.22e-08
108847438	mws1179	0.984	8.2e-09
108812503	mws1329	0.964	4.39e-07
108814494	mws1329	-0.985	5.6e-09
108823880	mws1329	0.992	3e-10
108844308	mws1329	-0.991	5e-10
108851785	mws1329	0.984	7.9e-09
108814129	mws1519	0.982	1.55e-08
108826061	mws1519	0.996	0
108843686	mws1519	0.987	2.6e-09
108847438	mws1519	0.988	2.3e-09
108826061	mws2118	0.98	2.28e-08
108843686	mws2118	0.961	6.98e-07
108818568	mws2118	0.959	8.27e-07
108847438	mws2118	0.96	7.42e-07
108847438	mws2209	0.959	8.98e-07
108857697	mws2471	0.958	9.51e-07
108812705	mws4074	-0.965	4.13e-07
108851817	pmb0628	-0.963	5.03e-07
108807169	pmb0652	-0.964	4.63e-07
108814129	pmb0676	0.984	7.5e-09
108826061	pmb0676	0.986	3.6e-09
108843686	pmb0676	0.992	2e-10
108847438	pmb0676	0.966	3.32e-07
108856219	pmb0676	-0.957	1.09e-06
108814129	pmb0678	0.958	9.6e-07
108826061	pmb0678	0.978	3.88e-08
108843686	pmb0678	0.969	2.14e-07
108847438	pmb0678	0.984	8.2e-09
108829208	pmb0680	-0.981	1.94e-08
108814740	pmb2957	-0.974	9.77e-08
108861494	pmb2957	0.98	2.5e-08
108807169	pmb3002	-0.954	1.55e-06
108857697	pmb3002	-0.975	6.89e-08
108847438	pmb3023	0.961	6.5e-07
108837229	pmb3041	0.951	2.15e-06
108857825	pme0321	0.952	1.81e-06
108847438	pme0368	0.968	2.5e-07
108814129	pme1201	0.965	3.64e-07
108826061	pme1201	0.985	6.5e-09
108843686	pme1201	0.969	2.28e-07
108818568	pme1201	0.951	2.11e-06
108847438	pme1201	0.961	6.77e-07
108814740	pme1540	-0.952	1.87e-06
108861494	pme1540	0.969	2.19e-07
108814740	pme1598	-0.973	9.96e-08
108861494	pme1598	0.983	1.21e-08
108814129	pme1605	0.976	5.9e-08
108826061	pme1605	0.978	4.02e-08
108843267	pme1605	0.954	1.49e-06
108843686	pme1605	0.971	1.51e-07
108847438	pme1605	0.971	1.6e-07
108814129	pme2960	0.972	1.19e-07
108826061	pme2960	0.994	1e-10
108843686	pme2960	0.978	3.84e-08
108818568	pme2960	0.954	1.43e-06
108847438	pme2960	0.99	9e-10
108807169	pme3211	0.978	3.7e-08
108825724	pme3227	0.96	7.1e-07
108847438	pme3285	0.973	1.09e-07
108814129	pme3475	0.954	1.44e-06
108826061	pme3475	0.987	3e-09
108843686	pme3475	0.967	2.95e-07
108847438	pme3475	0.995	0
108814740	pme3514	-0.973	1.07e-07
108861494	pme3514	0.985	5.5e-09
108812503	pmn001416	0.964	4.26e-07
108814494	pmn001416	-0.985	5.5e-09
108823880	pmn001416	0.994	1e-10
108844308	pmn001416	-0.991	5e-10
108851785	pmn001416	0.981	1.84e-08
108834421	pmn001713	-0.959	8.31e-07
108807169	pmp000411	-0.956	1.27e-06
108852668	pmp000580	0.995	0
108852668	pmp001309	0.994	1e-10
108841449	CWJP001794	0.965	4.14e-07
108847922	CWJP001794	0.953	1.65e-06
108851776	CWJP001794	0.956	1.26e-06
108828405	CWJP001794	0.955	1.36e-06
108829780	CWJP001794	0.951	2.13e-06
108837995	CWJP001794	0.972	1.35e-07
108841449	CWJP002202	0.952	1.92e-06
108837995	CWJP002202	0.963	4.94e-07
108852392	CWJP002289	-0.991	5e-10
108851776	CWJP002289	0.986	3.8e-09
108860444	CWJP002289	-0.995	0
108860104	CWJP002289	-0.992	3e-10
108810191	CWJP002289	-0.993	2e-10
108828405	CWJP002289	0.984	7.3e-09
108824212	CWJP002289	-0.996	0
108829780	CWJP002289	0.979	3.01e-08
108838184	CWJP002289	0.982	1.64e-08
108841449	CWJP002348	0.955	1.29e-06
108847922	CWJP002348	0.966	3.22e-07
108852392	CWJP002348	-0.976	5.57e-08
108851776	CWJP002348	0.982	1.5e-08
108860444	CWJP002348	-0.981	2.08e-08
108860104	CWJP002348	-0.977	4.41e-08
108810191	CWJP002348	-0.978	3.59e-08
108828405	CWJP002348	0.983	1.15e-08
108824212	CWJP002348	-0.981	1.72e-08
108829780	CWJP002348	0.979	2.91e-08
108837435	CWJP002348	0.964	4.57e-07
108837995	CWJP002348	0.981	1.69e-08
108838184	CWJP002348	0.971	1.67e-07
108847922	CWJP002409	0.957	1.14e-06
108852392	CWJP002409	-0.991	5e-10
108851776	CWJP002409	0.991	5e-10
108860444	CWJP002409	-0.995	0
108860104	CWJP002409	-0.992	3e-10
108810191	CWJP002409	-0.993	1e-10
108828405	CWJP002409	0.99	8e-10
108824212	CWJP002409	-0.996	0
108829780	CWJP002409	0.985	5.3e-09
108837435	CWJP002409	0.965	3.84e-07
108837995	CWJP002409	0.97	1.79e-07
108838184	CWJP002409	0.982	1.3e-08
108841449	CWJP002544	0.957	1.12e-06
108847922	CWJP002544	0.964	4.53e-07
108851776	CWJP002544	0.952	1.91e-06
108828405	CWJP002544	0.958	9.24e-07
108824212	CWJP002544	-0.95	2.25e-06
108829780	CWJP002544	0.959	8.87e-07
108837995	CWJP002544	0.978	3.54e-08
108849028	CWJP002576	0.959	8.52e-07
108810837	CWJP002576	0.987	2.7e-09
108810255	CWJP002576	0.988	2e-09
108834010	CWJP002576	0.952	1.81e-06
108835434	CWJP002576	-0.987	3e-09
108837642	CWJP002576	0.973	1.17e-07
108852392	CWJP002591	-0.97	1.79e-07
108851776	CWJP002591	0.972	1.2e-07
108860444	CWJP002591	-0.974	8.44e-08
108860104	CWJP002591	-0.971	1.5e-07
108810191	CWJP002591	-0.972	1.28e-07
108828405	CWJP002591	0.962	5.65e-07
108824212	CWJP002591	-0.975	7.32e-08
108838184	CWJP002591	0.954	1.58e-06
108852392	CWJP002621	-0.976	5.68e-08
108851776	CWJP002621	0.98	2.28e-08
108860444	CWJP002621	-0.981	2.13e-08
108860104	CWJP002621	-0.977	4.5e-08
108810191	CWJP002621	-0.978	3.67e-08
108828405	CWJP002621	0.971	1.64e-07
108824212	CWJP002621	-0.981	1.76e-08
108829780	CWJP002621	0.956	1.2e-06
108838184	CWJP002621	0.959	8.56e-07
108842283	CWJP002695	0.966	3.35e-07
108821321	CWJP002695	-0.952	1.94e-06
108825254	CWJP002695	0.981	1.79e-08
108807367	CWJP002695	0.992	2e-10
108816339	CWJP002695	0.998	0
108826355	CWJP002695	0.997	0
108826178	CWJP002695	-0.999	0
108836293	CWJP002695	0.999	0
108837711	CWJP002695	0.993	1e-10
108850671	CWJP002831	0.991	4e-10
108859698	CWJP002831	-0.997	0
108841449	CWJP002833	0.967	3.03e-07
108847922	CWJP002833	0.952	1.91e-06
108852392	CWJP002833	-0.968	2.4e-07
108851776	CWJP002833	0.984	8.5e-09
108860444	CWJP002833	-0.973	1.18e-07
108860104	CWJP002833	-0.969	2.02e-07
108810191	CWJP002833	-0.97	1.74e-07
108828405	CWJP002833	0.977	4.87e-08
108824212	CWJP002833	-0.973	1.04e-07
108829780	CWJP002833	0.967	2.71e-07
108837435	CWJP002833	0.969	2.05e-07
108837995	CWJP002833	0.973	1.08e-07
108838184	CWJP002833	0.958	9.88e-07
108852392	CWJP002934	-0.977	4.66e-08
108851776	CWJP002934	0.982	1.52e-08
108860444	CWJP002934	-0.981	1.67e-08
108860104	CWJP002934	-0.978	3.66e-08
108810191	CWJP002934	-0.979	2.96e-08
108828405	CWJP002934	0.972	1.33e-07
108824212	CWJP002934	-0.982	1.37e-08
108829780	CWJP002934	0.957	1.05e-06
108838184	CWJP002934	0.96	7.6e-07
108852392	CWJP002964	-0.967	3.01e-07
108851776	CWJP002964	0.965	3.68e-07
108860444	CWJP002964	-0.971	1.54e-07
108860104	CWJP002964	-0.968	2.55e-07
108810191	CWJP002964	-0.969	2.22e-07
108828405	CWJP002964	0.956	1.17e-06
108824212	CWJP002964	-0.972	1.36e-07
108838184	CWJP002964	0.953	1.73e-06
108862962	Cmyp001551	0.959	8.54e-07
108842283	Cmyp001916	0.965	3.98e-07
108821321	Cmyp001916	-0.952	1.94e-06
108825254	Cmyp001916	0.98	2.75e-08
108807367	Cmyp001916	0.992	3e-10
108816339	Cmyp001916	0.999	0
108826355	Cmyp001916	0.997	0
108826178	Cmyp001916	-0.998	0
108836293	Cmyp001916	0.998	0
108837711	Cmyp001916	0.992	3e-10
108841449	Cmyp002073	0.964	4.33e-07
108847922	Cmyp002073	0.959	8.32e-07
108852392	Cmyp002073	-0.959	8.68e-07
108851776	Cmyp002073	0.97	1.83e-07
108860444	Cmyp002073	-0.963	5.12e-07
108860104	Cmyp002073	-0.96	7.63e-07
108810191	Cmyp002073	-0.961	6.82e-07
108828405	Cmyp002073	0.968	2.49e-07
108824212	Cmyp002073	-0.964	4.65e-07
108829780	Cmyp002073	0.964	4.41e-07
108837435	Cmyp002073	0.957	1.04e-06
108837995	Cmyp002073	0.976	6.36e-08
108838184	Cmyp002073	0.952	1.85e-06
108853669	Cmyp002224	-0.969	2.29e-07
108806831	Cmyp002779	0.964	4.49e-07
108823845	Cmyp002779	-0.954	1.52e-06
108860444	Cmyp002990	-0.95	2.25e-06
108824212	Cmyp002990	-0.951	2.09e-06
108852392	Cmyp003018	-0.964	4.65e-07
108851776	Cmyp003018	0.953	1.66e-06
108860444	Cmyp003018	-0.968	2.53e-07
108860104	Cmyp003018	-0.965	4.01e-07
108810191	Cmyp003018	-0.966	3.53e-07
108828405	Cmyp003018	0.957	1.08e-06
108824212	Cmyp003018	-0.969	2.26e-07
108838184	Cmyp003018	0.958	9.77e-07
108842283	Cmyp003030	0.967	3.08e-07
108821321	Cmyp003030	-0.951	1.97e-06
108825254	Cmyp003030	0.982	1.43e-08
108807367	Cmyp003030	0.993	2e-10
108816339	Cmyp003030	0.998	0
108826355	Cmyp003030	0.997	0
108826178	Cmyp003030	-0.999	0
108836293	Cmyp003030	0.999	0
108837711	Cmyp003030	0.994	1e-10
108810837	Cmyp003139	0.992	3e-10
108810255	Cmyp003139	0.97	1.95e-07
108835434	Cmyp003139	-0.966	3.19e-07
108852392	Cmyp003170	-0.979	3.09e-08
108851776	Cmyp003170	0.964	4.46e-07
108860444	Cmyp003170	-0.983	1e-08
108860104	Cmyp003170	-0.98	2.37e-08
108810191	Cmyp003170	-0.981	1.87e-08
108828405	Cmyp003170	0.967	2.78e-07
108824212	Cmyp003170	-0.984	8e-09
108829780	Cmyp003170	0.966	3.29e-07
108838184	Cmyp003170	0.974	8.39e-08
108846055	Cmyp003229	-0.981	2.01e-08
108816793	Cmyp003229	-0.977	5.42e-08
108846055	Cmyp003317	-0.981	2.09e-08
108816793	Cmyp003317	-0.976	5.61e-08
108862962	Cmyp003318	0.95	2.23e-06
108862962	Cmyp003320	0.969	2.31e-07
108809828	Cmyp003320	0.995	0
108808869	Cmyp003320	0.954	1.57e-06
108850671	Cmyp003350	0.989	1.2e-09
108859698	Cmyp003350	-0.994	0
108810837	Cmyp003359	0.975	8.06e-08
108810255	Cmyp003359	0.985	5.2e-09
108834010	Cmyp003359	0.967	2.72e-07
108834927	Cmyp003359	0.958	9.26e-07
108835434	Cmyp003359	-0.986	3.7e-09
108837642	Cmyp003359	0.974	9.63e-08
108860444	Cmyp003649	-0.952	1.89e-06
108824212	Cmyp003649	-0.952	1.76e-06
108862962	Cmyp003680	0.978	4.22e-08
108808869	Cmyp003680	0.951	2.04e-06
108842283	mws0044	0.957	1.13e-06
108807367	mws0044	0.959	8.78e-07
108816339	mws0044	0.97	1.7e-07
108823701	mws0044	-0.956	1.25e-06
108826355	mws0044	0.967	2.94e-07
108826178	mws0044	-0.973	1.12e-07
108836293	mws0044	0.971	1.58e-07
108837711	mws0044	0.96	7.71e-07
108842283	mws0045	0.964	4.37e-07
108825254	mws0045	0.979	3.45e-08
108807367	mws0045	0.966	3.33e-07
108816339	mws0045	0.979	3.41e-08
108826355	mws0045	0.975	7.45e-08
108826178	mws0045	-0.985	5.1e-09
108836293	mws0045	0.986	4.5e-09
108837711	mws0045	0.971	1.59e-07
108847922	mws0054	0.984	8.4e-09
108852392	mws0054	-0.962	5.53e-07
108860444	mws0054	-0.967	3.08e-07
108860104	mws0054	-0.964	4.79e-07
108810191	mws0054	-0.964	4.24e-07
108828405	mws0054	0.967	2.87e-07
108824212	mws0054	-0.967	2.77e-07
108829780	mws0054	0.983	1.2e-08
108837995	mws0054	0.976	5.85e-08
108838184	mws0054	0.975	6.83e-08
108850671	mws0071	0.987	2.8e-09
108859698	mws0071	-0.993	1e-10
108863441	mws0089	0.958	9.9e-07
108819514	mws0089	0.977	5.21e-08
108849028	mws0171	0.955	1.33e-06
108810837	mws0171	0.996	0
108810255	mws0171	0.98	2.43e-08
108835434	mws0171	-0.978	3.74e-08
108837642	mws0171	0.953	1.68e-06
108842283	mws0183	0.971	1.61e-07
108821321	mws0183	-0.951	2.1e-06
108825254	mws0183	0.983	1.05e-08
108807367	mws0183	0.989	1.1e-09
108816339	mws0183	0.994	1e-10
108826355	mws0183	0.993	1e-10
108826178	mws0183	-0.998	0
108836293	mws0183	0.999	0
108837711	mws0183	0.992	2e-10
108850671	mws0856	-0.957	1.13e-06
108859698	mws0856	0.966	3.44e-07
108844752	mws0914	0.95	2.21e-06
108847922	mws0914	0.955	1.38e-06
108852392	mws0914	-0.99	7e-10
108851776	mws0914	0.974	8.78e-08
108860444	mws0914	-0.995	0
108860104	mws0914	-0.991	4e-10
108810191	mws0914	-0.992	2e-10
108828405	mws0914	0.984	8.7e-09
108824212	mws0914	-0.995	0
108829780	mws0914	0.987	2.4e-09
108837435	mws0914	0.958	1.01e-06
108837995	mws0914	0.966	3.62e-07
108838184	mws0914	0.988	1.8e-09
108809734	mws0918	0.984	9.4e-09
108833703	mws0918	-0.972	1.31e-07
108834693	mws1002	0.99	6e-10
108847922	mws1094	0.965	3.77e-07
108852392	mws1094	-0.993	2e-10
108851776	mws1094	0.977	4.55e-08
108860444	mws1094	-0.997	0
108860104	mws1094	-0.994	1e-10
108810191	mws1094	-0.994	1e-10
108828405	mws1094	0.989	1.1e-09
108824212	mws1094	-0.997	0
108829780	mws1094	0.99	8e-10
108837435	mws1094	0.966	3.61e-07
108837995	mws1094	0.973	1.18e-07
108838184	mws1094	0.989	1.5e-09
108844752	mws1140	0.962	6.13e-07
108852392	mws1140	-0.986	4.9e-09
108851776	mws1140	0.969	2.24e-07
108860444	mws1140	-0.99	8e-10
108860104	mws1140	-0.987	3.3e-09
108810191	mws1140	-0.988	2.3e-09
108828405	mws1140	0.981	1.86e-08
108824212	mws1140	-0.991	6e-10
108829780	mws1140	0.981	1.94e-08
108838184	mws1140	0.987	3.2e-09
108847922	mws1179	0.953	1.63e-06
108852392	mws1179	-0.992	3e-10
108851776	mws1179	0.982	1.44e-08
108860444	mws1179	-0.996	0
108860104	mws1179	-0.993	1e-10
108810191	mws1179	-0.994	1e-10
108828405	mws1179	0.981	1.76e-08
108824212	mws1179	-0.997	0
108829780	mws1179	0.985	5.7e-09
108837435	mws1179	0.951	2.03e-06
108837995	mws1179	0.957	1.13e-06
108838184	mws1179	0.987	3.1e-09
108846055	mws1329	-0.981	2.04e-08
108816793	mws1329	-0.976	5.49e-08
108844752	mws1519	0.961	6.54e-07
108847922	mws1519	0.979	3.43e-08
108852392	mws1519	-0.989	1e-09
108851776	mws1519	0.969	2.01e-07
108860444	mws1519	-0.994	1e-10
108860104	mws1519	-0.991	6e-10
108810191	mws1519	-0.991	3e-10
108828405	mws1519	0.986	3.6e-09
108824212	mws1519	-0.995	0
108829780	mws1519	0.996	0
108837995	mws1519	0.973	1.18e-07
108838184	mws1519	0.998	0
108841449	mws2118	0.953	1.75e-06
108852392	mws2118	-0.981	1.96e-08
108851776	mws2118	0.989	1.2e-09
108860444	mws2118	-0.985	5.6e-09
108860104	mws2118	-0.982	1.46e-08
108810191	mws2118	-0.983	1.13e-08
108828405	mws2118	0.979	3.3e-08
108824212	mws2118	-0.986	4.3e-09
108829780	mws2118	0.973	1.05e-07
108837435	mws2118	0.962	5.75e-07
108837995	mws2118	0.962	6.01e-07
108838184	mws2118	0.968	2.38e-07
108852392	mws2209	-0.954	1.47e-06
108851776	mws2209	0.957	1.13e-06
108860444	mws2209	-0.958	9.22e-07
108860104	mws2209	-0.955	1.31e-06
108810191	mws2209	-0.956	1.19e-06
108824212	mws2209	-0.959	8.47e-07
108862962	mws2471	-0.973	1.01e-07
108835434	mws4074	0.965	4e-07
108850671	pmb0378	0.953	1.75e-06
108859698	pmb0378	-0.964	4.27e-07
108810345	pmb0588	-0.986	3.5e-09
108838127	pmb0588	-0.954	1.53e-06
108861392	pmb0645	0.997	0
108844642	pmb0652	0.956	1.25e-06
108847922	pmb0676	0.974	9.39e-08
108852392	pmb0676	-0.976	6.2e-08
108860444	pmb0676	-0.98	2.37e-08
108860104	pmb0676	-0.977	4.93e-08
108810191	pmb0676	-0.978	4.04e-08
108828405	pmb0676	0.969	2.01e-07
108824212	pmb0676	-0.981	1.97e-08
108829780	pmb0676	0.987	2.8e-09
108837995	pmb0676	0.961	7.08e-07
108838184	pmb0676	0.986	3.5e-09
108844752	pmb0678	0.967	2.85e-07
108847922	pmb0678	0.951	1.99e-06
108852392	pmb0678	-0.973	1.16e-07
108860444	pmb0678	-0.977	5.05e-08
108860104	pmb0678	-0.974	9.51e-08
108810191	pmb0678	-0.975	7.99e-08
108828405	pmb0678	0.962	6.01e-07
108824212	pmb0678	-0.978	4.31e-08
108829780	pmb0678	0.977	4.99e-08
108838184	pmb0678	0.985	5.1e-09
108826826	pmb0680	-0.973	1.05e-07
108842283	pmb2957	0.969	2.21e-07
108821321	pmb2957	-0.952	1.93e-06
108825254	pmb2957	0.982	1.34e-08
108807367	pmb2957	0.991	5e-10
108816339	pmb2957	0.997	0
108826355	pmb2957	0.996	0
108826178	pmb2957	-0.999	0
108836293	pmb2957	0.999	0
108837711	pmb2957	0.993	2e-10
108850671	pmb3002	0.989	1e-09
108859698	pmb3002	-0.992	2e-10
108807223	pmb3013	0.966	3.31e-07
108810837	pmb3013	0.959	8.69e-07
108810255	pmb3013	0.982	1.51e-08
108834010	pmb3013	0.981	1.89e-08
108834927	pmb3013	0.975	7.99e-08
108835434	pmb3013	-0.984	8.1e-09
108837642	pmb3013	0.98	2.42e-08
108806831	pme0001	0.973	1.11e-07
108847922	pme1201	0.965	3.95e-07
108852392	pme1201	-0.982	1.34e-08
108851776	pme1201	0.983	1.08e-08
108860444	pme1201	-0.987	3.4e-09
108860104	pme1201	-0.983	9.8e-09
108810191	pme1201	-0.984	7.4e-09
108828405	pme1201	0.981	2.06e-08
108824212	pme1201	-0.987	2.6e-09
108829780	pme1201	0.982	1.63e-08
108837435	pme1201	0.953	1.58e-06
108837995	pme1201	0.975	7.58e-08
108838184	pme1201	0.976	5.92e-08
108861392	pme1399	-0.983	1.21e-08
108842283	pme1540	0.967	3.02e-07
108825254	pme1540	0.975	7e-08
108807367	pme1540	0.973	1.08e-07
108816339	pme1540	0.981	1.84e-08
108826355	pme1540	0.979	2.98e-08
108826178	pme1540	-0.977	4.87e-08
108836293	pme1540	0.983	1.12e-08
108837711	pme1540	0.975	8.08e-08
108842283	pme1598	0.969	2.06e-07
108821321	pme1598	-0.952	1.85e-06
108825254	pme1598	0.981	1.78e-08
108807367	pme1598	0.99	1e-09
108816339	pme1598	0.997	0
108826355	pme1598	0.995	0
108826178	pme1598	-0.998	0
108836293	pme1598	0.999	0
108837711	pme1598	0.991	4e-10
108844752	pme1605	0.954	1.43e-06
108847922	pme1605	0.98	2.46e-08
108852392	pme1605	-0.978	4.3e-08
108860444	pme1605	-0.976	5.93e-08
108860104	pme1605	-0.976	6.2e-08
108810191	pme1605	-0.975	7.38e-08
108828405	pme1605	0.966	3.56e-07
108824212	pme1605	-0.973	1.07e-07
108829780	pme1605	0.985	6.2e-09
108837995	pme1605	0.963	5.09e-07
108838184	pme1605	0.987	2.6e-09
108844752	pme2960	0.953	1.73e-06
108847922	pme2960	0.958	9.62e-07
108852392	pme2960	-0.991	6e-10
108851776	pme2960	0.972	1.2e-07
108860444	pme2960	-0.995	0
108860104	pme2960	-0.992	3e-10
108810191	pme2960	-0.993	2e-10
108828405	pme2960	0.984	7e-09
108824212	pme2960	-0.996	0
108829780	pme2960	0.989	1e-09
108837435	pme2960	0.957	1.08e-06
108837995	pme2960	0.967	3.07e-07
108838184	pme2960	0.99	7e-10
108850671	pme3211	-0.956	1.18e-06
108859698	pme3211	0.966	3.56e-07
108852392	pme3285	-0.956	1.27e-06
108860444	pme3285	-0.96	7.83e-07
108860104	pme3285	-0.957	1.13e-06
108810191	pme3285	-0.957	1.02e-06
108824212	pme3285	-0.96	7.18e-07
108844752	pme3475	0.962	6.22e-07
108852392	pme3475	-0.985	6e-09
108851776	pme3475	0.967	2.78e-07
108860444	pme3475	-0.989	1.1e-09
108860104	pme3475	-0.986	4.1e-09
108810191	pme3475	-0.987	2.9e-09
108828405	pme3475	0.981	1.89e-08
108824212	pme3475	-0.99	8e-10
108829780	pme3475	0.981	2.14e-08
108838184	pme3475	0.987	3.4e-09
108842283	pme3514	0.97	1.88e-07
108821321	pme3514	-0.952	1.82e-06
108825254	pme3514	0.98	2.52e-08
108807367	pme3514	0.988	2.3e-09
108816339	pme3514	0.996	0
108826355	pme3514	0.994	1e-10
108826178	pme3514	-0.998	0
108836293	pme3514	0.998	0
108837711	pme3514	0.989	1.2e-09
108829086	pmf0374	-0.952	1.94e-06
108810837	pmf0374	0.983	1.16e-08
108846055	pmn001416	-0.981	2.01e-08
108816793	pmn001416	-0.976	5.44e-08
108846887	pmn001417	-0.988	2.2e-09
108860850	pmn001417	0.998	0
108813380	pmn001417	-0.976	6.47e-08
108862962	pmn001645	0.969	2.24e-07
108849028	pmp000195	-0.957	1.02e-06
108807223	pmp000195	-0.964	4.45e-07
108810837	pmp000195	-0.978	3.51e-08
108810255	pmp000195	-0.992	2e-10
108834010	pmp000195	-0.978	3.86e-08
108834927	pmp000195	-0.968	2.58e-07
108835434	pmp000195	0.991	4e-10
108837642	pmp000195	-0.989	1.3e-09
108862962	pmp000394	-0.953	1.71e-06
108844642	pmp000411	0.953	1.63e-06
108853669	pmp000595	0.974	8.66e-08
108846055	pmp000595	0.964	4.28e-07
108806831	pmp000595	0.959	8.7e-07
108819522	pmp000595	0.967	3.07e-07
108861392	pmp001311	0.999	0
